# Supplementary material for: The Role of BCL-2 Expression in Patients with Myelodysplastic Neoplasms
Source: Curr Issues Mol Biol. 2025 May 10;47(5):346. doi: 10.3390/cimb47050346 (PMC12110277; doi:10.3390/cimb47050346)
Supplement: Supplementary file 1 [file cimb-47-00346-s001.zip]

Archive with 1 entries (1 files):
- Data 14.12.2024.xlsx
