# Supplementary material for: The Role of BCL-2 Expression in Patients with Myelodysplastic Neoplasms
Source: Curr Issues Mol Biol. 2025 May 10;47(5):346. doi: 10.3390/cimb47050346 (PMC12110277; doi:10.3390/cimb47050346)
Supplement: Supplementary file 1 [file cimb-47-00346-s001.zip › Data 14.12.2024.xlsx]

## Sheet: Arkusz1
Lp.	Nazwisko i imię	Wiek przy rozpoznaniu	Płeć K=0 M=1	Data urodzenia	Data rozpoznania	Hist-pat 0=nie 1=tak	immunofenotyp 0=nie 1=tak	MDS	AML po MDS 0=nie 1=tak	Data progresji	Choroby towarzyszące	ECOG (0-5)	Typ MDS wg WHO 2022	LB=0 IB-1=1 IB-2=2 F=3 H=4 delq5=5	Ilość blastów szpik %	ilość blastów krew %	Kariotyp	Ryzyko cytogenetyczne (bd=0 d=1 p=2 z=3 bz=4	-5 lub	Trisomia 8	-7 lub del (7q)	del(20q)	-Y*	(17q) lub t(17p)	-13 lub del (13q)	del(11q)	del (12p) lub t(12p)	del (9q)	idic (X)(q13)	t(11;16)(q23;p13.3)	t(3;21)(q26.2;q22.1)	t(1;3)(p36.3;q21.2)	inv(3)(q21;q26.2)	t(6;9)(p23;q34)	t(2;11)(p21,q23)	Immunofenotyp	Ogata score	CD64	CD34	CD117	CD33	HLA-DR	CD14	CD36	CD15/65	CD38	CD7	CD13	CD71
1	J.Cz.	49	1	1969-08-20	2019-06-28	1	1	1	0	X	hemoroidy	0	IB-2	2	8	0	47 XY ins(3,5) +8	1	0	1	0	0	0	0	0	0	0	0	0	0	0	0	0	0	0	1	X	X	15.5	100	96.8	100	X	X	58	91	15	X	X
2	K. O-M	76	0	1940-04-22	2016-11-05	1	1	1	1	2017-11-04	NT, DM, AF utrwaloe, hipercholesterolemia	2	IB-2	2	15.5	8	46 XX	1	0	0	0	0	0	0	0	0	0	0	0	0	0	0	0	0	0	1	X	0	15	100	92.6	82.5	0	12	0	91.8	15.7	X	44.9
3	J.M.	65	0	1950-05-02	2017-03-24	1	1	1	1	2017-08-24	Nt, niedoczynność taczycy, WZW, A,B,C	1	IB-2	2	13	0	45 XX -7	3	0	0	1	0	0	0	0	0	0	0	0	0	0	0	0	0	0	1	X	26	99	92	20	46	0	0	0	97	0	96	28
4	J.W.	56	1	1958-01-03	2016-03-01	1	0	1	0	X	NT, DM	0	LB	0	1	0	46 XY	1	0	0	0	0	0	0	0	0	0	0	0	0	0	0	0	0	0	0	X	X	X	X	X	X	X	X	X	X	X	X	X
5	M.O.	32	0	1981-10-26	2016-09-25	1	1	1	1	X	naczyniak wątroby, małopłytkowość	0	IB-2	2	10.5	0	46 XX	1	0	0	0	0	0	0	0	0	0	0	0	0	0	0	0	0	0	1	X	1	88.1	0	100	95.5	72.3	0	11.3	30.7	90.8	33	73.3
6	E.L.	76	0	1939-11-03	2016-05-28	1	1	1	0	X	ChNS,stenoza aortalna, otyłośc	1	LB	0	3	0	45del (5)	2	1	0	0	0	0	0	0	0	0	0	0	0	0	0	0	0	0	1	X	29	85	100	99	97	X	X	39.5	0	0	93	21.5
7	N.T.	73	0	1943-08-17	2016-06-09	1	1	1	0	X	brak	0	H	4	4	0	46 XXdel(5) +8	2	1	1	0	0	0	0	0	0	0	0	0	0	0	0	0	0	0	0	X	20	32.5	47.5	67	88	0	54	17	84	17	25	22
8	J.Ł.	69	1	1950-01-04	2019-05-24	1	1	1	0	X	ŻChZZ, AF, NT, DM, niedoczynność tarczycy	1	F	3	2	0	46 XY	1	0	0	0	0	0	0	0	0	0	0	0	0	0	0	0	0	0	1	X	X	64	100	74	100	X	X	0	21	0	X	X
9	W.T.	84	0	1935-02-13	2017-11-23	1	1	1	0	X	DM, niedomykalność zastawki trójdzielnej, angiolipoma nerki, zapalnie przełyku, udar niedokrwienny mózgu CHSN	2	IB-1	1	5	0	46 XX	1	0	0	0	0	0	0	0	0	0	0	0	0	0	0	0	0	0	0	X	X	X	X	X	X	X	X	X	X	X	X	X
10	M.C.	74	0	1946-04-22	2020-07-27	1	1	1	0	X	Nadciśnienie tętnicze, Uchyłki jelita, Wole guzkowe	1	IB-2	2	10	0	84 XXXX der(2) -3, del5q)-7,-7,-10,-12,-14,-15,-16,-17-18		1	0	1	0	0	1	0	0	1	0	0	0	0	0	0	0	0	1	4	0	82	100	X	52	X	X	X	X	X	66	X
11	J.J.	65	1	1954-04-03	2019-02-20	1	0	1	0	X	brak	1	LB	0	0	0	46 XY	1	0	0	0	0	0	0	0	0	0	0	0	0	0	0	0	0	0	0	X	X	X	X	X	X	X	X	X	X	X	X	X
12	M.G.	68	0	1947-04-23	2015-11-07	1	1	1	0	X	DM, stan po raku piersi,depresja	1	LB	0	2	0	45 XX der(13) t(13,4) del(13) der(14) +8	4	0	1	0	0	0	0	1	0	0	0	0	0	0	0	0	0	0	0	X	X	X	X	X	X	X	X	X	X	X	X	X
13	A.K.	56	1	1960-08-14	2016-04-02	0	1	1	1	2016-04-17	przewlekła niewtdolność krążenia, gastritis chronica,	1	IB-2	2	16	0	47 XY +Y	1	0	0	0	0	0	0	0	0	0	0	0	0	0	0	0	0	0	1	X	0	96.9	91.5	53.6	99.8	X	0	0	81.1	0	99.6	46.5
14	Z.W.	55	0	1961-12-26	2017-03-02	1	0	1	0	X	nowotwór neuroendokrynny	0	F	3	4	0	45 XX del(7)	3	0	0	1	0	0	0	0	0	0	0	0	0	0	0	0	0	0	0	X	X	X	X	X	X	X	X	X	X	X	X	X
15	M.M.	62	1	1953-03-11	2017-04-08	1	1	1	1	2017-05-08	NT, DM, niedoczynność tarczycy, Sepsa	1	IB-1	1	9	0	46 XY	1	0	0	0	0	0	0	0	0	0	0	0	0	0	0	0	0	0	1	X	54	42	94	75.5	82	X	0	71	97.5	22.5	X	68
16	B.Z.	84	0	1935-07-25	2019-11-13	1	1	1	0	X	STEMI, NT, Hipergammaglobulinemia poliklonalna	1	IB-1	1	6	0	46 XY	1	0	0	0	0	0	0	0	0	0	0	0	0	0	0	0	0	0	0	X	X	X	X	X	X	X	X	X	X	X	X	X
17	J.J.	69	0	1950-04-06	2020-01-13	1	1	1	0	X	Cukrzyca typu II NT, ZChŻ	1	IB-2	2	19	0	Złożony	4	0	0	0	0	0	0	0	0	0	0	0	0	0	0	0	0	0	1	X	0	83	100	X	100	X	X	X	28	0	X	X
18	J.K.	58	1	1961-10-02	2020-01-15	1	1	1	0	X	miotonia, miażdzyca, wole guzkowe, reflux, gastropatia, torbviele wątroby, stan po radio i chemioterapii chłoniaka migdałka, guz nerki lewej	0	IB-1	1	3	0	46 XY del5q	1	1	0	0	0	0	0	0	0	0	0	0	0	0	0	0	0	0	1	X	0	88	100	X	100	X	X	X	24	0	X	X
19	I.T.	65	1	1953-02-11	2018-04-25	1	0	1	1	2024-03-23	ChNS	2	IB-2	2	19	0	46 XY del7q	3	0	0	1	0	0	0	0	0	0	0	0	0	0	0	0	0	0	1	X	22	75	100	27	100	0	0	X	100	0	97	88
20	M.M.	85	0	1929-10-29	2017-10-21	1	0	1	0	X	celiakia, torbiel głowy trzustki	1	IB-2	2	12	0	47 XX +14	2	0	0	0	0	0	0	0	0	0	0	0	0	0	0	0	0	0	0	X	X	X	X	X	X	X	X	X	X	X	X	X
21	M.K.	55	1	1959-09-29	2016-11-01	1	1	1	0	X	brak	1	F	3	5	0	42-44 X- Y, der, -7, -18	4	1	0	1	0	1	0	0	0	0	0	0	0	0	0	0	0	0	1	X	0	100	100	34	98	0	X	0	0	0	50	22
22	R.M.	38	1	1980-12-25	2019-04-11	1	0	1	0	X	Naczyniak wątroby	1	LB	0	0.5	0	46 XY	1	0	0	0	0	0	0	0	0	0	0	0	0	0	0	0	0	0	0	X	X	X	X	X	X	X	X	X	X	X	X	X
23	E. Z-G.	68	0	1951-12-16	2020-08-05	1	1	1	0	X	Astma oskrzelowa, Nadciśnienie tetnicze, ChNS, Nieodczynność tarczycy	1	IB-2	2	15	0	46 XX del11q23	2	0	0	0	0	0	0	0	1	0	0	0	0	0	0	0	0	0	1	X	0	90	100	0	100	X	X	X	63	X	x	X
24	K.M.	77	0	1942-02-18	2019-03-28	1	0	1	1		Choroba zwyrodnieniowa stawów obwodowych i kręgosłupa.	1	IB-2	2	14.5	0	46 XX	0	0	0	0	0	0	0	0	0	0	0	0	0	0	0	0	0	0	0	X	X	X	X	X	X	X	X	X	X	X	X	X
25	J.B.	63	1	1956-09-21	2017-03-27	1	1	1	0	X	Cukrzyca typu II	0	LB	0	1.5	0	46 XY	1	0	0	0	0	0	0	0	0	0	0	0	0	0	0	0	0	0	0	X	X	X	X	X	X	X	X	X	X	X	X	X
26	K.O.	70	0	1950-11-30	2021-01-12	1	1	1	0	0	Leukoencefalopatia, bielactwo	3	LB	0	1	0	46 XX	1	0	0	0	0	0	0	0	0	0	0	0	0	0	0	0	0	0	?	X	X	X	X	X	X	X	X	X	X	X	X	X
27	A.N.	56	1	1957-11-15	2015-01-30	1	1	1	1	2015-08-26	herza moczowego, moczowego, NT, zespół Lericha	1	IB-2	2	14	5	48 XY, +8, +9	2	0	1	0	0	0	0	0	0	0	0	0	0	0	0	0	0	0	0	X	0	96.9	91.5	53.6	99.8	X	0	0	81.1	0	99.6	46.5
28	B.W.	59	1	1958-09-11	2019-01-15	1	1	1	0	X	brak	1	del 5q	5	1	0	46 del(5q) XY	1	1	0	0	0	0	0	0	0	0	0	0	0	0	0	0	0	0	1	X	X	52	100	X	48	X	X	X	X	X	73	X
29	G.G.	86	1	1935-03-12	2021-02-08	1	0	1	0	X	wole guzkowe	1	IB-1	1	5.6	0	46 XY, +14, +21	4	1	0	0	0	0	0	0	0	1	0	0	0	0	0	0	0	0	0	X	X	X	X	X	X	X	X	X	X	X	X	X
30	H.K.	60	0	1954-01-15	2013-08-04	1	0	1	0	X	brak	1	IB-2	2	13	0	46 XX 5q(-)	1	1	0	0	0	0	0	0	0	0	0	0	0	0	0	0	0	0	0	X	X	X	X	X	X	X	X	X	X	X	X	X
31	M.G.	60	1	1960-03-11	2021-10-01	1	1	1	1	2021-07-21	Zespół Guliana-Barrego, CLL	1	LB	0	4.5	0	46 XY	1	0	0	0	0	0	0	0	0	0	0	0	0	0	0	0	0	0	0	X	0	98	100	12	98	0	0	X	65	0	99	64
32	H.Sz.	91	0	1927-08-24	2018-02-19	1	0	1	0	X	nadciśnienie tętnicze, Nadpłytkowośc, Miażdzyca	3	LB	0	0.5	0	46 XX	1	0	0	0	0	0	0	0	0	0	0	0	0	0	0	0	0	0	0	X	X	X	X	X	X	X	X	X	X	X	X	X
33	K.K.	55	0	1962-08-27	2017-12-10	1	1	1	1	2016-10-11	WZW B, zwyrodnienia kręgosłupa	1	IB-1	1	8	0	47 XX +8	2	0	1	0	0	0	0	0	0	0	0	0	0	0	0	0	0	0		X	0	91.5	90	11	95	0	0	0	X	X	70	0
34	B.H.	64	1	1954-01-31	2018-07-26	1	1	1	0	X	ZSSK	1	IB-2	2	2	0	47X -Y, -5, +8-22	4	1	1	0	1	0	0	0	0	0	0	0	0	0	0	0	0	0	1	X	X	79	100	80	100	X	X	X	X	X	X	X
35	E.K.	60	0	1959-06-17	2020-01-02	1	1	1	0	X	Cukrzyca typu II, hiperlipidemia, niedoczynność tarczycy, torbiel czekoladowa	0	LB	0	1.5	0	46 XX	1	0	0	0	0	0	0	0	0	0	0	0	0	0	0	0	0	0	1	X	X	X	X	X	X	X	X	X	X	X	X	X
36	J.L.	71	1	1949-05-23	2021-01-05	1	1	1	0	X	Cukrzyca typu II, Trzepotanie przedsionków, Nadciśnienie tętnicze CHNS	0	IB-2	2	17	0	46 XY	1	0	0	0	0	0	0	0	0	0	0	0	0	0	0	0	0	0	1	X	0	94	100	X	90	X	X	X	C	C	96	X
37	R.P.	63	1	1955-09-23	2019-12-30	1	0	1	0	X	Niewydolność serca, RZS,	2	IB-2	2	16	0	46 XY	1	0	0	0	0	0	0	0	0	0	0	0	0	0	0	0	0	0	0	X	X	X	X	X	X	X	X	X	X	X	X	X
38	Z.R.	72	1	1948-03-23	2020-07-21	1	1	1	0	X	Cukrzyca typu II, NT, Nadczynność tarczycy, Torbiele nerek, Jaskra	2	LB	0	1.3	0	45 X -Y	0	0	0	0	0	1	0	0	0	0	0	0	0	0	0	0	0	0	0	X	X	X	X	X	X	X	X	X	X	X	X	X
39	E.D.	66	0	1953-09-21	2020-07-30	1	0	1	1	X	Celiakia, Choroba Wrzodowa, torbiele nerek, AF	1	IB-2	2	19	0	46 XX	1	0	0	0	0	0	0	0	0	0	0	0	0	0	0	0	0	0	0	X	X	0	100	X	95	X	X	X	88	0	X	X
40	Cz.K.	63	1	1952-07-15	2016-10-11	1	1	1	0	X	DM, Żylaki odbytu, uchyłkowatość jeslita grubego	0	IB-2	2	11	0	47 XY +21	2	0	0	0	0	0	0	0	0	0	0	0	0	0	0	0	0	0	1	X	94	0	100	66.8	65.9	0	0	62.6	99.5	0	X	X
41	R.G.	72	0	1945-06-02	2022-02-01	0	0	1	0	X	NT, ChNS, AF, osteoporoza	1	LB	0	2	0	46 XX	1	0	0	0	0	0	0	0	0	0	0	0	0	0	0	0	0	0	0	X	X	X	X	X	X	X	X	X	X	X	X	X
42	H.P.	58	1	1960-04-22	2018-10-26	1	1	1	1	2020-10-10	Niewydolność seca NYHA2	1	IB-2	2	14.5	0	47 XY+8	2	0	1	0	0	0	0	0	0	0	0	0	0	0	0	0	0	0	0	X	X	85	100	X	100	X	X	X	81	22	X	X
43	E.S	67	1	1952-08-02	2018-12-01	1	0	1	0	X	NT	1	IB-2	2	18	0	46 XY	1	0	0	0	0	0	0	0	0	0	0	0	0	0	0	0	0	0	0	X	X	X	X	X	X	X	X	X	X	X	X	X
44	K.B.	58	0	1957-07-17	2015-05-21	1	0	1	0	X	Cukrzyca, NT, niedoczynośc tarczycy	1	LB	0	3.5	0	46 XX	1	0	0	0	0	0	0	0	0	0	0	0	0	0	0	0	0	0	0	X	X	X	X	X	X	X	X	X	X	X	X	X
45	Z.P.	61	1	1954-03-16	2015-02-04	1	1	1	1	2017-02-07	NT, PNN, tętniak aorty brzusznej	1	LB	0	1	0	46 XY del(9)	2	0	0	0	0	0	0	0	0	0	1	0	0	0	0	0	0	0	1	0	0	94	100	99	100	0	0	23	100	0	93.5	38
46	A.G.	62	0	1957-02-07	2019-08-27	1	1	1	1	2020-02-22	NT, st. po WZW B; PÓŹNIEJ: autoimmunologiczna niedoczynność tarczycy, półpasiec z następczą neuralgią	0	IB-2	2	13	0	46 XX	1	0	0	0	0	0	0	0	0	0	0	0	0	0	0	0	0	0	1	X	0	100	89.8	36.32	99.8	0	0	0	27.93	21.88	38.33	21.28
47	B.R.	80	1	1936-10-21	2016-11-09	1	0	1	0	X	0	2	IB-2	2	10	0	45 XY T(3;17) der5 - 7	4	0	0	1	0	0	0	0	0	0	0	0	0	0	0	0	0	0	1	X	0	75	98	44	58	0	0	19	72	0	X	X
48	J.B.	62	1	1950-08-02	2018-07-27	0	1	1	1	2019-12-17	raflux, nadżerki przełyku i żłączdka, przerost prostaty	1	IB-2	2	16	0	46 XY i(17)	2	0	0	0	0	0	0	0	0	0	0	0	0	0	0	0	0	0	1	X	0	91.5	79.6	20.1	X	0	0	0	94	0	91	X
49	M.M.	74	1	1942-04-10	2016-10-20	1	1	1	0	X	Niedoczynność tarczycy	2	IB-2	2	19	0	46 XY	0	0	0	0	0	0	0	0	0	0	0	0	0	0	0	0	0	0	1	X	X	63.4	100	93.9	98.8	0	X	54.9	X	0	99.8	X
50	B.W.	67	0	1950-10-07	2016-09-11	1	1	1	0	X	RZS, NT, przepuklina rozworu przełykowego, torbiel watroby	2	IB-2	2	10	0	46,XX,del(11),del(20)	2	0	0	0	1	0	0	0	1	0	0	0	0	0	0	0	0	0	1	X	X	57.7	100	X	78.6	X	X	23.4	86.3	0	X	X
51	A.U.	54	1	1964-04-09	2018-05-11	1	1	1	1	2018-09-08	brak	0	IB-2	2	17.5	0	46 XY	1	0	0	0	0	0	0	0	0	0	0	0	0	0	0	0	0	0	1	X	50	52	100	75	77	0	0	57	93	0	82	56
52	Z.K.	85	1	1930-01-26	2015-07-31	0	1	1	0	X	leukopenia	1	IB-2	2	13	0	46 XY	1	0	0	0	0	0	0	0	0	0	0	0	0	0	0	0	0	0	1	X	X	81.1	100	57.3	97.7	X	X	33.8	X	0	X	X
53	E.K.	63	0	1956-08-09	2018-04-19	0	1	1	1	2020-04-09	stan po adnesektomii	1	IB-1	1	8	0	47 XX +8	2	0	1	0	0	0	0	0	0	0	0	0	0	0	0	0	0	0	1	X	98.5	0	0	97.9	14.7	0	0	99.9	95.5	0	0	0
54	B.K.	66	0	1950-09-01	2016-12-02	1	0	1	1	2017-03-21	Guz płuca	2	IB-2	2	18.5	8	46 XX del 12	1	0	0	0	0	0	0	0	0	1	0	0	0	0	0	0	0	0	0	0	X	X	X	X	X	X	X	X	X	X	X	X
55	Cz.O.	77	1	1939-05-27	2016-08-17	0	0	1	0	X	Niewydolność serca, ChNS, POCHP, NT,	2	LB	0	2.5	0	46 XY	1	0	0	0	0	0	0	0	0	0	0	0	0	0	0	0	0	0	0	0	X	X	X	X	X	X	X	X	X	X	X	X
56	M.W.	67	1	1949-04-25	2016-06-01	0	0	1	1	2016-11-01	ChNS	2	IB-2	2	14	0	46 XY	1	0	0	0	0	0	0	0	0	0	0	0	0	0	0	0	0	0	0	X	X	X	X	X	X	X	X	X	X	X	X	X
57	J.B.	70	0	1946-12-06	2016-10-12	1	1	1	0	X	rak jelita	3	LB	0	4	0	47 XX+13	2	0	0	0	0	0	0	0	0	0	0	0	0	0	0	0	0	0	0	X	X	X	X	X	X	X	X	X	X	X	X	X
58	H.K.	66	0	1951-03-06	2017-02-02	0	1	1	0	X	brak	2	LB	0	2	0	46 XX	1	0	0	0	0	0	0	0	0	0	0	0	0	0	0	0	0	0	0	X	X	X	X	X	X	X	X	X	X	X	X	X
59	W.W.	67	1	1950-08-02	2016-12-01	1	0	1	0	X	NT	1	IB-2	2	18	0	46 XY	1	0	0	0	0	0	0	0	0	0	0	0	0	0	0	0	0	0	0	X	X	X	X	X	X	X	X	X	X	X	X	X
60	A.N.	52	1	1963-10-29	2017-06-22	0	1	1	1	2021-10-05	Choroba Heine-Medina	1	IB-1	1	9	0	46 XY	1	0	0	0	0	0	0	0	0	0	0	0	0	0	0	0	0	0	0	1	93	89	98	X	X	0	27	0	90	19	13	69
61	B.J.	59	0	1954-06-21	2013-12-23	1	1	1	1	2016-11-28	brak	1	F	3	2	0	46 XX	1	0	0	0	0	0	0	0	0	0	0	0	0	0	0	0	0	0	0	2	X	68	100	X	74	X	X	X	X	X	81	X
62	J.G.	73	1	1943-06-27	2019-01-09	0	1	1	0	X	AF utrwalone, Przerost prostaty, żylaki kończyn dolnych	1	LB	0	3	0	46 XY	1	0	0	0	0	0	0	0	0	0	0	0	0	0	0	0	0	0	1	X	0	100	100	27	100	0	0	0	97.4	0	74	0
63	A.W.	23	1	1993-08-09	2016-11-21	1	1	1	0	X	brak	0	LB	0	3.5	0	46 XY	1	0	0	0	0	0	0	0	0	0	0	0	0	0	0	0	0	0	1	0	X	X	X	X	X	X	X	X	X	X	X	X
64	E.J.	55	0	1960-08-27	2015-04-27	1	1	1	1	2016-09-27	Kłykciny kończyste	1	LB	0	4.5	0	47, XX +8	2	0	1	0	0	0	0	0	0	0	0	0	0	0	0	0	0	0	1	X	0	82	100	99	100	0	0	0	X	X	70	0
65	B.K.	53	0	1963-02-20	2016-05-28	1	1	1	1	2016-12-10	miażdzyca, Zespół Lericha, zakrzepica żyły udowe	0	IB-1	1	8	0	46 XX del7q	3	0	0	1	0	0	0	0	0	0	0	0	0	0	0	0	0	0	1	X	0	61	77	97	73	0	0	0	99	61		0
66	Z.A.	73	1	1943-06-27	2017-08-11	0	1	1	0	X	Przerost prostaty	1	LB	0	3	0	46 XY	1	0	0	0	0	0	0	0	0	0	0	0	0	0	0	0	0	0	1	X	0	100	100	27	100	0	0	0	97.4	0	74	0
67	E.J.	66	0	1951-10-02	2003-12-16	1	0	1	1	2017-12-19	miastenia	0	LB	0	1	0	44 XX -5, -7	3	1	0	1	0	0	0	0	0	0	0	0	0	0	0	0	0	0	0	X	X	X	X	X	X	X	X	X	X	X	X	X
68	A.Sz.	69	1	1950-07-04	2019-10-14	1	1	1	0	X	NT, stan po appendektomii	1	IB-1	1	9	0	47 +8	2	0	1	0	0	0	0	0	0	0	0	0	0	0	0	0	0	0	1	0	X	39	100	X	100	X	X	X	99	0	87	X
69	J.S.	22	1	1992-09-10	2018-12-01	1	1	1	1	2019-03-23	stan po chemioterapii w dzieciństwie	0	IB-1	1	9	0	47, XY,+1,der(1;7)t(1;7)(q10;p10),+8	2	0	1	0	0	0	0	0	0	0	0	0	0	0	0	0	0	0	1	X	38	80	20	51	100	0	55	X	X	X	53	0
70	W.F.	76	1	1943-01-01	2019-02-14	0	0	1	0	X	rak krtani	1	LB	0	1	0	46 XY	1	0	0	0	0	0	0	0	0	0	0	0	0	0	0	0	0	0	0	X	X	X	X	X	X	X	X	X	X	X	X	X
71	S.W.	70	1	1949-08-16	2020-04-24	1	0	1	0	X	Hemangioblastoma móżdżku	1	F	3	0	0	46 XY	1	0	0	0	0	0	0	0	0	0	0	0	0	0	0	0	0	0	0	0	X	X	X	X	X	X	X	X	X	X	X	X
72	Z.Ś	55	1	1963-01-06	2018-03-02	1	1	1	0	X	brak	0	IB-2	2	16.5	0	46 XY	1	0	0	0	0	0	0	0	0	0	0	0	0	0	0	0	0	0	0	0	0	0	0	0	0	0	0	0	0	0	0	0
73	P.S.	61	1	1955-07-24	2016-06-18	1	1	1	0	X	ChNS, hiperlipidemia mieszana, przewlekłe zapalenie błonh śluzowej żoładka, DM2	1	F	3	16	0	40-43,X -X,der?(3) or r(3),der(5)t(5;8)del(5),-7,der(8)t(5;8),der(11)t(11;12),der(12)t(12;21),der(14)t(14;17),del?(15),der(16)t(16;21)del(16),del(17),der(17)t(17;19),der(18),-19,der(20;21)del(20)	4	1	0	1	1	0	1	0	1	1	0	0	0	0	0	0	0	0	1	X	88	96	87.1	90.8	0	30.2	0	84.7	0	70.2	X	X
74	D.M	76	0	1943-07-30	2017-02-09	0	1	1	0	X	NT, guz Brennera	1	IB-2	2	10	0	46 XX	1	0	0	0	0	0	0	0	0	0	0	0	0	0	0	0	0	0	1	X	0	100	100	100	98	0	0	72	84	0	88	75
75	K.B.	69	1	1950-05-19	2019-03-01	0	0	1	0	X	zaawansowany nowowtór jamy brzisznej, Nt, DM2	1	LB	0	4.5	0	46 XY	1	0	0	0	0	0	0	0	0	0	0	0	0	0	0	0	0	0	0	X	X	X	X	X	X	X	X	X	X	X	X	X
76	L.G.	70	1	1949-03-31	2019-04-01	0	1	1	0	X	ChNS, miażdzyca, DM2, AF	1	IB-2	2	15	0	45 XY der(2)t(2,13), dic(3,12, ins(12,13,del(5),der6)t(16,17),mar1mnar2,mar3	5	1	0	0	0	0	1	0	0	1	0	0	0	0	0	0	0	0	1	X	X	87	100	58	47	X	X	0	25	X	84	X
								76
[truncated: 78 more columns]
